# Supplementary material for: The Impact of the COVID-19 Pandemic on Diagnosis, Treatment, and Survival of Lung Cancer Patients in Thailand from 2019–2021
Source: J Clin Med. 2026 Mar 17;15(6):2277. doi: 10.3390/jcm15062277 (PMC13026722; doi:10.3390/jcm15062277)
Supplement: Supplementary file 1 [file jcm-15-02277-s001.zip]

Archive with 1 entries (1 files):
- jcm-4180576-supplementary.pdf
